# Supplementary material for: New records of six moth (Lepidoptera: Erebidae, Lasiocampidae) species in south African countries, with comments on their distribution
Source: Biodivers Data J. 2020 Nov 25;8:e59339. doi: 10.3897/BDJ.8.e59339 (PMC7710674; doi:10.3897/BDJ.8.e59339)
Supplement: XML Treatment for Laeliopsis punctuligera [file BDJ.8.e59339-treatment6.xml]

<!DOCTYPE tp:taxon-treatment
  PUBLIC "-//TaxonX//DTD Taxonomic Treatment Publishing DTD v0 20100105//EN" "tax-treatment-NSO.dtd">
<tp:taxon-treatment xmlns:tp="http://www.plazi.org/taxpub"><tp:treatment-meta><mixed-citation publication-type="journal"><person-group><name><surname>Delabye</surname><given-names>Sylvain</given-names></name><name><surname>Sedláček</surname><given-names>Ondřej</given-names></name><name><surname>Maicher</surname><given-names>Vincent</given-names></name><name><surname>Tropek</surname><given-names>Robert</given-names></name></person-group><article-title>New records of six moth (<tp:taxon-name><tp:taxon-name-part taxon-name-part-type="order">Lepidoptera</tp:taxon-name-part></tp:taxon-name>: <tp:taxon-name><tp:taxon-name-part taxon-name-part-type="family">Erebidae</tp:taxon-name-part></tp:taxon-name>, <tp:taxon-name><tp:taxon-name-part taxon-name-part-type="family">Lasiocampidae</tp:taxon-name-part></tp:taxon-name>) species in south African countries, with comments on their distribution</article-title><source>Biodivers Data J</source><day>25</day><month>11</month><year>2020</year><volume>8</volume><pub-id pub-id-type="doi">10.3897/BDJ.8.e59339</pub-id></mixed-citation></tp:treatment-meta><tp:nomenclature><tp:taxon-name><object-id xmlns:xlink="http://www.w3.org/1999/xlink" content-type="arpha" xlink:type="simple">34751FE0-25A7-5BBF-9697-5A9ADA474399</object-id><tp:taxon-name-part taxon-name-part-type="genus">Laeliopsis</tp:taxon-name-part> <tp:taxon-name-part taxon-name-part-type="species">punctuligera</tp:taxon-name-part></tp:taxon-name><tp:taxon-authority>Aurivillius, 1911</tp:taxon-authority><tp:nomenclature-citation-list><tp:nomenclature-citation><tp:taxon-name>
                <tp:taxon-name-part taxon-name-part-type="family">Lasiocampidae</tp:taxon-name-part>
              </tp:taxon-name><comment>, <tp:taxon-name><tp:taxon-name-part taxon-name-part-type="subfamily">Lasiocampinae</tp:taxon-name-part></tp:taxon-name></comment></tp:nomenclature-citation></tp:nomenclature-citation-list></tp:nomenclature><tp:treatment-sec sec-type="materials"><title>Materials</title><list list-type="alpha-lower" list-content="occurrences"><list-item><p><bold>Type status:</bold> <named-content xmlns:xlink="http://www.w3.org/1999/xlink" content-type="dwc:typeStatus" xlink:type="simple">Other material</named-content>. <bold>Occurrence:</bold> individualCount: <named-content xmlns:xlink="http://www.w3.org/1999/xlink" content-type="dwc:individualCount" xlink:type="simple">1</named-content>; sex: <named-content xmlns:xlink="http://www.w3.org/1999/xlink" content-type="dwc:sex" xlink:type="simple">male</named-content>; lifeStage: <named-content xmlns:xlink="http://www.w3.org/1999/xlink" content-type="dwc:lifeStage" xlink:type="simple">adult</named-content>; <bold>Taxon:</bold> scientificName: <named-content xmlns:xlink="http://www.w3.org/1999/xlink" content-type="dwc:scientificName" xlink:type="simple"><tp:taxon-name><tp:taxon-name-part taxon-name-part-type="genus" reg="Laeliopsis">Laeliopsis</tp:taxon-name-part> <tp:taxon-name-part taxon-name-part-type="species" reg="punctuligera">punctuligera</tp:taxon-name-part></tp:taxon-name> Aurivillius, 1911</named-content>; <bold>Location:</bold> continent: <named-content xmlns:xlink="http://www.w3.org/1999/xlink" content-type="dwc:continent" xlink:type="simple">Africa</named-content>; country: <named-content xmlns:xlink="http://www.w3.org/1999/xlink" content-type="dwc:country" xlink:type="simple">Namibia</named-content>; stateProvince: <named-content xmlns:xlink="http://www.w3.org/1999/xlink" content-type="dwc:stateProvince" xlink:type="simple">Kavango East</named-content>; locality: <named-content xmlns:xlink="http://www.w3.org/1999/xlink" content-type="dwc:locality" xlink:type="simple">Bwabwata National Park</named-content>; verbatimElevation: <named-content xmlns:xlink="http://www.w3.org/1999/xlink" content-type="dwc:verbatimElevation" xlink:type="simple">1,018 m</named-content>; decimalLatitude: <named-content xmlns:xlink="http://www.w3.org/1999/xlink" content-type="dwc:decimalLatitude" xlink:type="simple">-18.1170</named-content>; decimalLongitude: <named-content xmlns:xlink="http://www.w3.org/1999/xlink" content-type="dwc:decimalLongitude" xlink:type="simple">21.6797</named-content>; <bold>Identification:</bold> identifiedBy: <named-content xmlns:xlink="http://www.w3.org/1999/xlink" content-type="dwc:identifiedBy" xlink:type="simple">Sylvain Delabye</named-content>; dateIdentified: <named-content xmlns:xlink="http://www.w3.org/1999/xlink" content-type="dwc:dateIdentified" xlink:type="simple">2019</named-content>; <bold>Event:</bold> samplingProtocol: <named-content xmlns:xlink="http://www.w3.org/1999/xlink" content-type="dwc:samplingProtocol" xlink:type="simple">Light-trapping</named-content>; eventDate: <named-content xmlns:xlink="http://www.w3.org/1999/xlink" content-type="dwc:eventDate" xlink:type="simple">18/11/2016</named-content>; <bold>Record Level:</bold> type: <named-content xmlns:xlink="http://www.w3.org/1999/xlink" content-type="dwc:type" xlink:type="simple">PhysicalObject</named-content>; institutionID: <named-content xmlns:xlink="http://www.w3.org/1999/xlink" content-type="dwc:institutionID" xlink:type="simple">GRBIO URIhttp://grbio.org/cool/8t1f-g2z6</named-content>; institutionCode: <named-content xmlns:xlink="http://www.w3.org/1999/xlink" content-type="dwc:institutionCode" xlink:type="simple">ZMJU</named-content>; basisOfRecord: <named-content xmlns:xlink="http://www.w3.org/1999/xlink" content-type="dwc:basisOfRecord" xlink:type="simple">PreservedSpecimen</named-content></p></list-item></list></tp:treatment-sec><tp:treatment-sec sec-type="Description"><title>Description</title><p>The identification of this species was based on <xref ref-type="bibr" rid="B6371514">Pinhey (1975)</xref>.</p></tp:treatment-sec><tp:treatment-sec sec-type="Distribution"><title>Distribution</title><p>Our single specimen is the first record of this species in Namibia. It was collected in the Bwabwata National Park, belonging to the Zambezian biogeographical region. The species was previously known from only this region, including from Zambia and Zimbabwe bordering with Namibia. Therefore, extension of its distribution into the Caprivi Strip in north-eastern Namibia is not surprising (Fig. <xref ref-type="fig" rid="F6164049">8</xref>).</p></tp:treatment-sec><tp:treatment-sec><!--Section generated to contain objects referenced in tp:taxon-treatment.--><fig id="F6164049" position="float" orientation="portrait"><object-id xmlns:xlink="http://www.w3.org/1999/xlink" content-type="arpha" xlink:type="simple">34FA0FB5-13FB-51C0-B23A-5E24B9DF7529</object-id><object-id xmlns:xlink="http://www.w3.org/1999/xlink" content-type="doi" xlink:type="simple">10.3897/BDJ.8.e59339.figure8</object-id><label>Figure 8.</label><caption><p><italic><tp:taxon-name><tp:taxon-name-part taxon-name-part-type="genus" reg="Laeliopsis">Laeliopsis</tp:taxon-name-part> <tp:taxon-name-part taxon-name-part-type="species" reg="punctuligera">punctuligera</tp:taxon-name-part></tp:taxon-name></italic> Aurivillius, 1911, male, Namibia, Bwabwata National Park. <bold>A.</bold> dorsal view; <bold>B.</bold> ventral view. The scale represents 1 cm.</p></caption><graphic xmlns:xlink="http://www.w3.org/1999/xlink" xlink:href="bdj-08-e59339-g008.jpg" position="float" id="oo_459666.jpg" orientation="portrait" xlink:type="simple"><uri content-type="original_file" xlink:type="simple">https://binary.pensoft.net/fig/459666</uri></graphic></fig></tp:treatment-sec><ref-list><ref id="B6371514"><element-citation xmlns:xlink="http://www.w3.org/1999/xlink" publication-type="book" xlink:type="simple"><person-group person-group-type="author"><name name-style="western"><surname>Pinhey</surname><given-names>E. G.H.</given-names></name></person-group><year>1975</year><source>Moths of Southern Africa</source><publisher-name>Tafelberg</publisher-name><publisher-loc>Cape Town</publisher-loc><size units="page">273</size></element-citation></ref></ref-list></tp:taxon-treatment>
